# Supplementary material for: A Chemogenomic Screen Reveals Novel Snf1p/AMPK Independent Regulators of Acetyl-CoA Carboxylase
Source: PLoS One. 2017 Jan 11;12(1):e0169682. doi: 10.1371/journal.pone.0169682 (PMC5226726; doi:10.1371/journal.pone.0169682)
Supplement: S1 Table — Only strains considered to be sensitive are listed. (XLS) [file pone.0169682.s002.xls]

## Sheet: PRIMARY HITS
Primary hits with respective scores in each plate. Screen was performed twice (A and B).
SYSTEMATIC	NAME	SORAPHEN A 0.2 µg/ml		SORAPHEN A 0.4 µg/ml		TOTAL
		SCORE A	SCORE B	SCORE A	SCORE B
YLR056W	ERG3	5	5	5	5	20
YBR289W	SNF5	5	5	5	5	20
YOL004W	SIN3	5	5	5	4	19
YAL013W	DEP1	4	5	5	4	18
YKR028W	SAP190	3	5	5	5	18
YOL081W	IRA2	5	4	4	4	17
YMR145C	NDE1	4	4	3	5	16
YLR024C	UBR2	4	4	4	4	16
YER177W	BMH1	4	4	3	4	15
YOR153W	PDR5	5	5	5	0	15
YDL047W	SIT4	5	5	0	5	15
YOR043W	WHI2	4	4	0	5	13
YKL096W-A	CWP2	4	0	4	4	12
YMR091C	NPL6	0	3	4	5	12
YLR027C	AAT2	4	3	3	0	10
YFL025C	BST1	0	3	4	3	10
YGL206C	CHC1	5	0	5	0	10
YBR112C	CYC8	5	0	5	0	10
YDR518W	EUG1	5	0	5	0	10
YBR041W	FAT1	5	0	5	0	10
YDR532C	KRE28	5	0	5	0	10
YAL010C	MDM10	5	0	5	0	10
YNL097C	PHO23	5	0	5	0	10
YLR414C	PUN1	2	4	4	0	10
YMR063W	RIM9	0	5	0	5	10
YNL069C	RPL16B	5	0	5	0	10
YBR095C	RXT2	5	0	5	0	10
YOR035C	SHE4	0	0	5	5	10
YBR258C	SHG1	3	0	3	4	10
YOL148C	SPT20	5	0	5	0	10
YNL081C	SWS2	5	0	5	0	10
YBR058C-A	TSC3	5	0	5	0	10
YER151C	UBP3	0	0	5	5	10
YDR495C	VPS3	5	0	5	0	10
YDR484W	VPS52	5	0	5	0	10
YNL064C	YDJ1	5	0	5	0	10
YJL175W		5	0	5	0	10
YML113W	DAT1	5	0	4	0	9
YNL001W	DOM34	5	0	4	0	9
YFR019W	FAB1	4	0	5	0	9
YGR252W	GCN5	4	0	5	0	9
YJR073C	OPI3	5	0	4	0	9
YCR009C	RVS161	4	0	5	0	9
YDL052C	SLC1	4	0	5	0	9
YAL047C	SPC72	5	0	4	0	9
YPL129W	TAF14	0	5	0	4	9
YDR074W	TPS2	4	0	5	0	9
YOR067C	ALG8	0	3	0	5	8
YIL040W	APQ12	0	4	0	4	8
YGL105W	ARC1	3	0	5	0	8
YDL074C	BRE1	0	0	4	4	8
YOR026W	BUB3	0	0	5	3	8
YOL016C	CMK2	4	0	4	0	8
YNL136W	EAF7	5	0	3	0	8
YPL262W	FUM1	3	5	0	0	8
YBR021W	FUR4	4	0	4	0	8
YNL133C	FYV6	5	0	3	0	8
YLR052W	IES3	0	3	0	5	8
YMR100W	MUB1	0	3	0	5	8
YDR195W	REF2	3	5	0	0	8
YLR372W	SUR4	4	4	0	0	8
YMR071C	TVP18	0	3	0	5	8
YLR420W	URA4	4	0	4	0	8
YOR068C	VAM10	0	3	0	5	8
YPL045W	VPS16	4	0	4	0	8
YLR337C	VRP1	4	0	4	0	8
YDL129W		5	0	3	0	8
YPR039W		4	0	4	0	8
YOR002W	ALG6	4	0	3	0	7
YOR011W	AUS1	0	3	0	4	7
YJL103C	GSM1	0	3	0	4	7
YPL164C	MLH3	0	0	4	3	7
YGL038C	OCH1	2	0	5	0	7
YDL127W	PCL2	4	0	3	0	7
YJL053W	PEP8	0	3	0	4	7
YNL294C	RIM21	4	3	0	0	7
YBR037C	SCO1	4	0	3	0	7
YLR025W	SNF7	4	3	0	0	7
YLR055C	SPT8	4	0	3	0	7
YMR077C	VPS20	0	3	0	4	7
YJL154C	VPS35	3	0	4	0	7
YGL095C	VPS45	2	0	5	0	7
YJR039W		3	0	0	4	7
YOR012W		0	3	0	4	7
YOR019W		0	0	3	4	7
YOR029W		0	0	4	3	7
YBR200W	BEM1	3	3	0	0	6
YAL021C	CCR4	4	0	2	0	6
YNL021W	HDA1	3	0	3	0	6
YOR171C	LCB4	3	3	0	0	6
YNL323W	LEM3	3	3	0	0	6
YBR195C	MSI1	3	0	3	0	6
YGR004W	PEX31	3	0	3	0	6
YIL042C	PKP1	0	3	0	3	6
YJL078C	PRY3	3	0	3	0	6
YOR312C	RPL20B	0	3	3	0	6
YOR096W	RPS7A	3	0	3	0	6
YOR008C	SLG1	0	0	3	3	6
YCR081W	SRB8	3	0	3	0	6
YLR240W	VPS34	3	0	3	0	6
YMR090W		0	0	4	2	6
YDL203C	ACK1	0	0	5	0	5
YER017C	AFG3	5	0	0	0	5
YER101C	AST2	0	0	5	0	5
YER155C	BEM2	0	0	5	0	5
YNR051C	BRE5	0	0	5	0	5
YGR167W	CLC1	0	0	5	0	5
YBR291C	CTP1	0	0	5	0	5
YDR294C	DPL1	0	5	0	0	5
YCR034W	FEN1	5	0	0	0	5
YCR028C	FEN2	5	0	0	0	5
YNR047W	FPK1	0	0	5	0	5
YAL035W	FUN12	5	0	0	0	5
YAL056W	GPB2	3	0	2	0	5
YML056C	IMD4	0	3	0	2	5
YMR204C	INP1	0	0	2	3	5
YDL115C	IWR1	0	0	5	0	5
YER110C	KAP123	0	0	5	0	5
YBR098W	MMS4	0	0	5	0	5
YDR405W	MRP20	0	0	5	0	5
YOL112W	MSB4	0	0	0	5	5
YDR176W	NGG1	5	0	0	0	5
YPR031W	NTO1	5	0	0	0	5
YJL128C	PBS2	5	0	0	0	5
YLR148W	PEP3	0	0	5	0	5
YKL198C	PTK1	0	0	0	5	5
YBR114W	RAD16	0	0	5	0	5
YOL039W	RPP2A	3	0	0	2	5
YJL136C	RPS21B	0	0	0	5	5
YOR014W	RTS1	0	0	0	5	5
YMR214W	SCJ1	0	0	0	5	5
YOL110W	SHR5	0	0	0	5	5
YBR077C	SLM4	0	0	5	0	5
YDL013W	SLX5	0	0	5	0	5
YER161C	SPT2	0	0	5	0	5
YBR081C	SPT7	0	0	5	0	5
YAL016W	TPD3	0	0	5	0	5
YOR251C	TUM1	0	5	0	0	5
YHR060W	VMA22	0	5	0	0	5
YLR396C	VPS33	5	0	0	0	5
YDR486C	VPS60	5	0	0	0	5
YLR261C	VPS63	0	0	5	0	5
YGL104C	VPS73	0	0	5	0	5
YBR099C		0	0	5	0	5
YBR116C		0	0	5	0	5
YBR196C-A		0	0	5	0	5
YDL050C		0	0	5	0	5
YDL192W		0	0	5	0	5
YER108C		0	0	5	0	5
YIL092W		0	5	0	0	5
YGL161C	YIP5	0	0	5	0	5
YMR018W		0	0	0	5	5
YOR300W		0	0	5	0	5
YPR050C		0	0	5	0	5
YPR064W		0	0	5	0	5
YBR054W	YRO2	5	0	0	0	5
