# Supplementary material for: A Chemogenomic Screen Reveals Novel Snf1p/AMPK Independent Regulators of Acetyl-CoA Carboxylase
Source: PLoS One. 2017 Jan 11;12(1):e0169682. doi: 10.1371/journal.pone.0169682 (PMC5226726; doi:10.1371/journal.pone.0169682)
Supplement: S2 Table — Only confirmed strains are presented. “Coincident genes” refers to ORFs also identified in [25]. “Genomic instability” refers to ORFs identified as affecting plasmid/chromosome maintenance according to SGD. (XLSX) [file pone.0169682.s003.xlsx]

## Sheet: Plan2
Primary hits were confirmed in a multispot semi-quantitative assay. Sensitivity was scored from 1 to 5.
"Coincident genes"refers to genes previously identified by Hoepfner et al, 2015
"Genome instability" refers to genes whose deletion led to genome instability according to SGD (as in august 2016)
SYSTEMATIC	NAME	SENSITIVITY	COINCIDENT	GENOME INSTABILITY
YBR041W	FAT1	5	Yes	No
YCR034W	FEN1	5	Yes	No
YNL097C	PHO23	5	No	No
YDR074W	TPS2	5	No	No
YBR058C-A	TSC3	5	No	No
YIL092W		5	No	No
YDL047W	SIT4	5	Yes	No
YER155C	BEM2	4	No	No
YER177W	BMH1	4	No	Yes
YFL025C	BST1	4	No	No
YAL021C	CCR4	4	No	Yes
YLR056W	ERG3	4	No	No
YCR028C	FEN2	4	No	Yes
YOR153W	PDR5	4	No	No
YLR414C	PUN1	4	No	No
YBR095C	RXT2	4	No	No
YER161C	SPT2	4	No	Yes
YAL016W	TPD3	4	No	No
YER151C	UBP3	4	No	Yes
YPL045W	VPS16	4	No	No
YDR484W	VPS52	4	No	No
YGL104C	VPS73	4	No	No
YNR051C	BRE5	4	Yes	Yes
YBR291C	CTP1	4	Yes	No
YDR294C	DPL1	4	Yes	No
YMR100W	MUB1	4	Yes	No
YMR145C	NDE1	4	Yes	No
YKR028W	SAP190	4	Yes	No
YDL052C	SLC1	4	Yes	No
YLR024C	UBR2	4	Yes	No
YIL040W	APQ12	3	No	No
YGR167W	CLC1	3	No	No
YBR112C	CYC8	3	No	Yes
YAL013W	DEP1	3	No	No
YFR019W	FAB1	3	No	No
YNR047W	FPK1	3	No	No
YPL262W	FUM1	3	No	No
YBR021W	FUR4	3	No	No
YAL056W	GPB2	3	No	No
YOR171C	LCB4	3	No	No
YNL323W	LEM3	3	No	No
YPL164C	MLH3	3	No	No
YOL112W	MSB4	3	No	No
YDR176W	NGG1	3	No	No
YMR091C	NPL6	3	No	No
YLR148W	PEP3	3	No	No
YJL136C	RPS21b	3	No	No
YCR009C	RVS161	3	No	No
YOR035C	SHE4	3	No	No
YOL110W	SHR5	3	No	No
YOL148C	SPT20	3	No	No
YDR495C	VPS3	3	No	No
YGL095C	VPS45	3	No	No
YNL064C	YDJ1	3	No	No
YJR039W		3	No	No
YDL129W		3	No	No
YOR002W	ALG6	3	Yes	Yes
YOR067C	ALG8	3	Yes	No
YDL074C	BRE1	3	Yes	Yes
YOL081W	IRA2	3	Yes	Yes
YJL128C	PBS2	3	Yes	No
YGR004W	PEX31	3	Yes	No
YLR372W	SUR4	3	Yes	No
YLR420W	URA4	3	Yes	No
YOR043W	WHI2	3	Yes	No
YDL203C	ACK1	2	No	No
YER101C	AST2	2	No	Yes
YOR011W	AUS1	2	No	No
YGL206C	CHC1	2	No	No
YOL016C	CMK2	2	No	No
YKL096W-A	CWP2	2	No	No
YML113W	DAT1	2	No	No
YDR532C	KRE28	2	No	Yes
YBR098W	MMS4	2	No	Yes
YJR073C	OPI3	2	No	No
YDL127W	PCL2	2	No	No
YJL053W	PEP8	2	No	No
YIL042C	PKP1	2	No	No
YBR114W	RAD16	2	No	No
YBR037C	SCO1	2	No	No
YOL004W	SIN3	2	No	Yes
YDL013W	SLX5	2	No	Yes
YAL047C	SPC72	2	No	No
YBR081C	SPT7	2	No	No
YLR055C	SPT8	2	No	Yes
YLR240W	VPS34	2	No	No
YJL154C	VPS35	2	No	No
YLR261C	VPS63	2	No	No
YLR337C	VRP1	2	No	No
YBR196C-A		2	No	No
YGL161C	YIP5	2	No	No
YMR090W		2	No	No
YDL192W	ARF1	2	Yes	No
YNL136W	EAF7	1	No	No
YNL021W	HDA1	1	No	No
YLR052W	IES3	1	No	Yes
YML056C	IMD4	1	No	No
YMR204C	INP1	1	No	No
YBR195C	MSI1	1	No	Yes
YPR031W	NTO1	1	No	No
YGL038C	OCH1	1	No	No
YJL078C	PRY3	1	No	No
YDR195W	REF2	1	No	No
YMR063W	RIM9	1	No	No
YNL069C	RPL16b	1	No	No
YOL039W	RPP2a	1	No	No
YBR258C	SHG1	1	No	No
YOR008C	SLG1	1	No	No
YBR077C	SLM4	1	No	No
YCR081W	SRB8	1	No	No
YMR071C	TVP18	1	No	No
YOR068C	VAM10	1	No	No
YHR060W	VMA22	1	No	No
YDR486C	VPS60	1	No	No
YMR018W		1	No	No
YOR012W		1	No	No
YOR019W		1	No	No
YBR054W	YRO2	1	No	No
