# Supplementary material for: A Chemogenomic Screen Reveals Novel Snf1p/AMPK Independent Regulators of Acetyl-CoA Carboxylase
Source: PLoS One. 2017 Jan 11;12(1):e0169682. doi: 10.1371/journal.pone.0169682 (PMC5226726; doi:10.1371/journal.pone.0169682)
Supplement: S3 Table — (XLSX) [file pone.0169682.s004.xlsx]

## Sheet: Plan1
Edge list of Lip-CP network.
ORF	DRUG
YAL002W	clotrimazole
YAL002W	fluconazole
YAL002W	lovastatin
YAL002W	nystatin
YAL005C	atorvastatin
YAL005C	fenpropimorph
YAL008W	fenpropimorph
YAL009W	miconazole
YAL011W	nystatin
YAL014C	atorvastatin
YAL014C	itraconazole
YAL014C	miconazole
YAL014C	resveratrol
YAL015C	fenpropimorph
YAL015C	itraconazole
YAL020C	miconazole
YAL021C	atorvastatin
YAL021C	aureobasidin a
YAL021C	clotrimazole
YAL021C	econazole
YAL021C	fluconazole
YAL022C	econazole
YAL023C	aureobasidin a
YAL023C	clotrimazole
YAL023C	stichloroside
YAL023C	theopalauamide
YAL024C	stichloroside
YAL026C	fenpropimorph
YAL026C	fluconazole
YAL026C	itraconazole
YAL026C	myriocin
YAL026C	nystatin
YAL029C	myriocin
YAL031C	theopalauamide
YAL032C	fenpropimorph
YAL033W	fenpropimorph
YAL033W	itraconazole
YAL034C	clotrimazole
YAL035W	amphotericin
YAL035W	itraconazole
YAL035W	miconazole
YAL038W	itraconazole
YAL040C	amphotericin
YAL040C	fenpropimorph
YAL041W	fenpropimorph
YAL041W	itraconazole
YAL042W	fenpropimorph
YAL047C	miconazole
YAL053W	clotrimazole
YAL053W	itraconazole
YAL053W	miconazole
YAL053W	stichloroside
YAL053W	theopalauamide
YAL054C	itraconazole
YAL054C	ketoconazole
YAL055W	clotrimazole
YAL055W	fenpropimorph
YAL055W	itraconazole
YAL056W	stichloroside
YAL058W	stichloroside
YAL059W	cerulenin
YAL059W	clotrimazole
YAR002C-A	berberine chloride
YAR002C-A	fluconazole
YAR002W	fenpropimorph
YAR003W	cerulenin
YAR014C	clotrimazole
YAR015W	cerulenin
YAR018C	amphotericin
YAR018C	atorvastatin
YAR018C	clotrimazole
YAR018C	fluconazole
YAR018C	itraconazole
YAR018C	nystatin
YAR018C	tomatine
YAR019C	atorvastatin
YAR019C	itraconazole
YAR019C	ketoconazole
YAR020C	econazole
YAR020C	itraconazole
YBL001C	fluconazole
YBL004W	ketoconazole
YBL004W	miconazole
YBL005W	cerulenin
YBL006C	ketoconazole
YBL006C	miconazole
YBL006C	nystatin
YBL007C	fluconazole
YBL007C	theopalauamide
YBL008W	cerulenin
YBL008W	ketoconazole
YBL008W	miconazole
YBL009W	cerulenin
YBL009W	ketoconazole
YBL010C	fenpropimorph
YBL010C	miconazole
YBL013W	fenpropimorph
YBL013W	itraconazole
YBL013W	ketoconazole
YBL013W	miconazole
YBL015W	ketoconazole
YBL015W	miconazole
YBL017C	cerulenin
YBL019W	cerulenin
YBL022C	lovastatin
YBL023C	amphotericin
YBL023C	clotrimazole
YBL024W	fluconazole
YBL025W	theopalauamide
YBL026W	clotrimazole
YBL026W	fenpropimorph
YBL026W	fluconazole
YBL027W	cerulenin
YBL027W	fenpropimorph
YBL028C	cerulenin
YBL029W	berberine chloride
YBL031W	berberine chloride
YBL032W	stichloroside
YBL032W	theopalauamide
YBL033C	berberine chloride
YBL036C	cerulenin
YBL038W	fenpropimorph
YBL038W	lovastatin
YBL041W	fenpropimorph
YBL042C	fenpropimorph
YBL046W	atorvastatin
YBL046W	fenpropimorph
YBL046W	lovastatin
YBL050W	atorvastatin
YBL050W	fluconazole
YBL050W	lovastatin
YBL052C	gemfibrozil
YBL054W	fenpropimorph
YBL056W	cerulenin
YBL056W	stichloroside
YBL056W	theopalauamide
YBL057C	cerulenin
YBL059W	cerulenin
YBL060W	cerulenin
YBL064C	cerulenin
YBL064C	stichloroside
YBL066C	stichloroside
YBL067C	amphotericin
YBL067C	clotrimazole
YBL067C	gemfibrozil
YBL067C	isoniazid
YBL067C	miconazole
YBL067C	nystatin
YBL068W	amphotericin
YBL068W	cerulenin
YBL068W	miconazole
YBL072C	clotrimazole
YBL072C	fluconazole
YBL076C	fluconazole
YBL078C	cerulenin
YBL079W	cerulenin
YBL082C	clotrimazole
YBL082C	stichloroside
YBL085W	stichloroside
YBL085W	theopalauamide
YBL086C	amphotericin
YBL086C	cerulenin
YBL086C	nystatin
YBL086C	stichloroside
YBL086C	theopalauamide
YBL088C	cerulenin
YBL091C	cerulenin
YBL091C-A	clotrimazole
YBL091C-A	fenpropimorph
YBL091C-A	fluconazole
YBL092W	clotrimazole
YBL092W	fenpropimorph
YBL092W	fluconazole
YBL092W	lovastatin
YBL095W	fluconazole
YBL097W	fenpropimorph
YBL097W	fluconazole
YBL097W	lovastatin
YBL097W	miconazole
YBL098W	amphotericin
YBL098W	miconazole
YBL099W	fluconazole
YBL099W	lovastatin
YBL099W	miconazole
YBL102W	miconazole
YBL103C	theopalauamide
YBL104C	fluconazole
YBL104C	itraconazole
YBL104C	miconazole
YBL105C	amphotericin
YBL105C	fluconazole
YBL105C	itraconazole
YBL106C	fluconazole
YBL107C	fenpropimorph
YBL107C	fluconazole
YBL107C	miconazole
YBR001C	fenpropimorph
YBR003W	clotrimazole
YBR004C	fluconazole
YBR006W	miconazole
YBR007C	clotrimazole
YBR007C	itraconazole
YBR008C	clotrimazole
YBR008C	fluconazole
YBR008C	miconazole
YBR009C	fluconazole
YBR010W	cerulenin
YBR010W	stichloroside
YBR013C	fluconazole
YBR015C	aureobasidin a
YBR015C	theopalauamide
YBR020W	amphotericin
YBR020W	atorvastatin
YBR020W	lovastatin
YBR020W	myriocin
YBR020W	nystatin
YBR021W	amphotericin
YBR021W	cerulenin
YBR021W	itraconazole
YBR021W	miconazole
YBR021W	stichloroside
YBR021W	theopalauamide
YBR022W	clotrimazole
YBR022W	fluconazole
YBR023C	myriocin
YBR023C	stichloroside
YBR024W	clotrimazole
YBR026C	fluconazole
YBR030W	ketoconazole
YBR031W	itraconazole
YBR034C	fenpropimorph
YBR034C	fluconazole
YBR034C	ketoconazole
YBR034C	miconazole
YBR035C	fluconazole
YBR035C	nystatin
YBR037C	ketoconazole
YBR039W	fluconazole
YBR040W	fenpropimorph
YBR040W	fluconazole
YBR040W	ketoconazole
YBR040W	miconazole
YBR041W	stichloroside
YBR041W	theopalauamide
YBR042C	miconazole
YBR043C	fenpropimorph
YBR043C	fluconazole
YBR043C	itraconazole
YBR043C	ketoconazole
YBR043C	miconazole
YBR044C	fenpropimorph
YBR044C	fluconazole
YBR044C	itraconazole
YBR044C	ketoconazole
YBR044C	miconazole
YBR045C	ketoconazole
YBR046C	fenpropimorph
YBR046C	ketoconazole
YBR046C	miconazole
YBR048W	fenpropimorph
YBR048W	fluconazole
YBR048W	ketoconazole
YBR049C	ketoconazole
YBR049C	miconazole
YBR050C	atorvastatin
YBR052C	miconazole
YBR053C	miconazole
YBR054W	miconazole
YBR055C	fluconazole
YBR055C	miconazole
YBR056W	fluconazole
YBR056W	ketoconazole
YBR056W	miconazole
YBR058C	miconazole
YBR059C	myriocin
YBR059C	stichloroside
YBR061C	ketoconazole
YBR061C	miconazole
YBR063C	fluconazole
YBR063C	itraconazole
YBR063C	ketoconazole
YBR063C	lovastatin
YBR063C	miconazole
YBR063C	stichloroside
YBR063C	theopalauamide
YBR065C	fenpropimorph
YBR065C	itraconazole
YBR066C	fluconazole
YBR066C	itraconazole
YBR066C	miconazole
YBR070C	fluconazole
YBR071W	fluconazole
YBR072W	fenpropimorph
YBR072W	fluconazole
YBR072W	miconazole
YBR074W	itraconazole
YBR076W	itraconazole
YBR078W	amphotericin
YBR078W	clotrimazole
YBR078W	stichloroside
YBR078W	theopalauamide
YBR080C	itraconazole
YBR080C	miconazole
YBR081C	atorvastatin
YBR081C	clotrimazole
YBR081C	fenpropimorph
YBR081C	fluconazole
YBR081C	itraconazole
YBR081C	miconazole
YBR083W	berberine chloride
YBR084W	clotrimazole
YBR084W	fluconazole
YBR085W	clotrimazole
YBR086C	fluconazole
YBR087W	atorvastatin
YBR090C	fluconazole
YBR091C	clotrimazole
YBR091C	fenpropimorph
YBR091C	fluconazole
YBR092C	fluconazole
YBR092C	itraconazole
YBR093C	fluconazole
YBR094W	fenpropimorph
YBR094W	itraconazole
YBR095C	amphotericin
YBR098W	cerulenin
YBR098W	clotrimazole
YBR098W	fluconazole
YBR101C	cerulenin
YBR102C	fenpropimorph
YBR102C	itraconazole
YBR102C	ketoconazole
YBR102C	miconazole
YBR103W	amphotericin
YBR103W	berberine chloride
YBR103W	lovastatin
YBR103W	miconazole
YBR103W	nystatin
YBR103W	stichloroside
YBR103W	theopalauamide
YBR104W	ketoconazole
YBR106W	amphotericin
YBR106W	clotrimazole
YBR106W	fenpropimorph
YBR106W	fluconazole
YBR106W	ketoconazole
YBR106W	miconazole
YBR106W	stichloroside
YBR106W	theopalauamide
YBR107C	cerulenin
YBR108W	ketoconazole
YBR108W	miconazole
YBR108W	nystatin
YBR110W	amphotericin
YBR110W	fluconazole
YBR110W	ketoconazole
YBR110W	miconazole
YBR111C	ketoconazole
YBR111C	miconazole
YBR112C	fenpropimorph
YBR112C	ketoconazole
YBR112C	miconazole
YBR114W	fluconazole
YBR114W	ketoconazole
YBR114W	stichloroside
YBR117C	fluconazole
YBR117C	ketoconazole
YBR117C	miconazole
YBR119W	cerulenin
YBR121C	tomatine
YBR123C	fenpropimorph
YBR123C	itraconazole
YBR125C	cerulenin
YBR125C	fenpropimorph
YBR125C	lovastatin
YBR125C	myriocin
YBR125C	stichloroside
YBR126C	amphotericin
YBR126C	fluconazole
YBR126C	ketoconazole
YBR126C	miconazole
YBR127C	ketoconazole
YBR127C	miconazole
YBR128C	ketoconazole
YBR128C	miconazole
YBR130C	ketoconazole
YBR130C	miconazole
YBR131W	fluconazole
YBR131W	ketoconazole
YBR131W	miconazole
YBR137W	stichloroside
YBR140C	amphotericin
YBR140C	fenpropimorph
YBR140C	fluconazole
YBR140C	itraconazole
YBR140C	miconazole
YBR140C	resveratrol
YBR145W	stichloroside
YBR146W	fluconazole
YBR146W	lovastatin
YBR146W	stichloroside
YBR146W	theopalauamide
YBR147W	nystatin
YBR149W	cerulenin
YBR150C	clotrimazole
YBR150C	fluconazole
YBR151W	nystatin
YBR155W	berberine chloride
YBR158W	berberine chloride
YBR159W	itraconazole
YBR161W	lovastatin
YBR162W-A	fluconazole
YBR162W-A	lovastatin
YBR162W-A	theopalauamide
YBR163W	lovastatin
YBR164C	lovastatin
YBR164C	nystatin
YBR165W	cerulenin
YBR165W	clotrimazole
YBR165W	stichloroside
YBR167C	amphotericin
YBR168W	amphotericin
YBR168W	miconazole
YBR169C	fenpropimorph
YBR169C	fluconazole
YBR171W	amphotericin
YBR171W	stichloroside
YBR171W	theopalauamide
YBR173C	fenpropimorph
YBR175W	cerulenin
YBR175W	fenpropimorph
YBR179C	fluconazole
YBR181C	cerulenin
YBR183W	fenpropimorph
YBR187W	fenpropimorph
YBR187W	itraconazole
YBR187W	miconazole
YBR188C	atorvastatin
YBR188C	fenpropimorph
YBR189W	theopalauamide
YBR192W	aureobasidin a
YBR194W	amphotericin
YBR194W	theopalauamide
YBR195C	cerulenin
YBR195C	stichloroside
YBR196C	fenpropimorph
YBR196C	itraconazole
YBR198C	amphotericin
YBR198C	atorvastatin
YBR198C	fenpropimorph
YBR198C	itraconazole
YBR199W	fenpropimorph
YBR200W	amphotericin
YBR200W	itraconazole
YBR201W	fenpropimorph
YBR201W	itraconazole
YBR201W	myriocin
YBR202W	gemfibrozil
YBR204C	lovastatin
YBR205W	fenpropimorph
YBR208C	amphotericin
YBR208C	fenpropimorph
YBR208C	itraconazole
YBR210W	amphotericin
YBR211C	fenpropimorph
YBR211C	fluconazole
YBR212W	fenpropimorph
YBR215W	amphotericin
YBR215W	clotrimazole
YBR216C	cerulenin
YBR217W	fenpropimorph
YBR218C	fenpropimorph
YBR219C	fluconazole
YBR219C	lovastatin
YBR220C	lovastatin
YBR222C	isoniazid
YBR225W	gemfibrozil
YBR227C	fluconazole
YBR229C	nystatin
YBR229C	stichloroside
YBR229C	theopalauamide
YBR230C	fenpropimorph
YBR230C	gemfibrozil
YBR231C	nystatin
YBR234C	fenpropimorph
YBR235W	fenpropimorph
YBR236C	amphotericin
YBR236C	clotrimazole
YBR236C	fluconazole
YBR238C	fluconazole
YBR243C	fenpropimorph
YBR243C	fluconazole
YBR243C	gemfibrozil
YBR244W	amphotericin
YBR245C	amphotericin
YBR245C	fenpropimorph
YBR245C	lovastatin
YBR245C	stichloroside
YBR248C	berberine chloride
YBR248C	fenpropimorph
YBR248C	fluconazole
YBR249C	berberine chloride
YBR251W	fenpropimorph
YBR252W	miconazole
YBR253W	fenpropimorph
YBR255W	itraconazole
YBR256C	fenpropimorph
YBR257W	amphotericin
YBR257W	fenpropimorph
YBR257W	nystatin
YBR258C	fenpropimorph
YBR259W	fenpropimorph
YBR260C	fenpropimorph
YBR264C	fenpropimorph
YBR264C	itraconazole
YBR264C	ketoconazole
YBR265W	amphotericin
YBR265W	berberine chloride
YBR268W	amphotericin
YBR268W	fenpropimorph
YBR270C	berberine chloride
YBR270C	clotrimazole
YBR270C	econazole
YBR270C	fluconazole
YBR270C	lovastatin
YBR270C	stichloroside
YBR273C	cerulenin
YBR276C	theopalauamide
YBR278W	lovastatin
YBR280C	amphotericin
YBR280C	fenpropimorph
YBR281C	atorvastatin
YBR281C	lovastatin
YBR284W	lovastatin
YBR285W	fenpropimorph
YBR286W	lovastatin
YBR286W	miconazole
YBR287W	fluconazole
YBR287W	itraconazole
YBR287W	miconazole
YBR288C	cerulenin
YBR289W	atorvastatin
YBR289W	clotrimazole
YBR289W	econazole
YBR289W	fenpropimorph
YBR289W	itraconazole
YBR289W	miconazole
YBR289W	theopalauamide
YBR290W	cerulenin
YBR290W	clotrimazole
YBR290W	fluconazole
YBR290W	lovastatin
YBR290W	miconazole
YBR290W	nystatin
YBR291C	berberine chloride
YBR291C	fenpropimorph
YBR291C	lovastatin
YBR294W	clotrimazole
YBR294W	fluconazole
YBR294W	miconazole
YBR294W	stichloroside
YBR295W	lovastatin
YBR298C	berberine chloride
YBR298C	fluconazole
YBR298C	lovastatin
YBR301W	fluconazole
YBR301W	itraconazole
YBR301W	miconazole
YCL001W	miconazole
YCL001W	nystatin
YCL001W	theopalauamide
YCL001W-A	atorvastatin
YCL001W-A	berberine chloride
YCL001W-A	fenpropimorph
YCL001W-A	lovastatin
YCL005W	nystatin
YCL005W	stichloroside
YCL005W	theopalauamide
YCL008C	clotrimazole
YCL008C	fluconazole
YCL008C	lovastatin
YCL008C	miconazole
YCL008C	nystatin
YCL010C	miconazole
YCL011C	fluconazole
YCL017C	itraconazole
YCL024W	clotrimazole
YCL025C	fenpropimorph
YCL026C-A	econazole
YCL026C-A	fluconazole
YCL026C-A	miconazole
YCL027W	fenpropimorph
YCL032W	nystatin
YCL034W	fenpropimorph
YCL035C	berberine chloride
YCL035C	fluconazole
YCL036W	fenpropimorph
YCL038C	fluconazole
YCL038C	stichloroside
YCL044C	fenpropimorph
YCL045C	clotrimazole
YCL045C	fluconazole
YCL049C	gemfibrozil
YCL050C	fenpropimorph
YCL054W	itraconazole
YCL055W	cerulenin
YCL057W	stichloroside
YCL061C	stichloroside
YCL063W	fenpropimorph
YCR002C	fluconazole
YCR005C	gemfibrozil
YCR007C	nystatin
YCR008W	berberine chloride
YCR008W	clotrimazole
YCR008W	fenpropimorph
YCR008W	lovastatin
YCR008W	miconazole
YCR008W	stichloroside
YCR010C	fenpropimorph
YCR012W	berberine chloride
YCR012W	fenpropimorph
YCR012W	itraconazole
YCR015C	lovastatin
YCR017C	cerulenin
YCR017C	lovastatin
YCR017C	nystatin
YCR017C	stichloroside
YCR019W	stichloroside
YCR020C-A	amphotericin
YCR020C-A	fenpropimorph
YCR020C-A	miconazole
YCR020C-A	nystatin
YCR024C	miconazole
YCR024C-A	lovastatin
YCR026C	berberine chloride
YCR026C	lovastatin
YCR028C	atorvastatin
YCR028C	fluconazole
YCR028C	lovastatin
YCR030C	miconazole
YCR032W	miconazole
YCR033W	amphotericin
YCR033W	cerulenin
YCR033W	nystatin
YCR033W	stichloroside
YCR034W	amphotericin
YCR035C	lovastatin
YCR036W	atorvastatin
YCR036W	fenpropimorph
YCR037C	cerulenin
YCR037C	lovastatin
YCR037C	miconazole
YCR043C	fenpropimorph
YCR044C	fluconazole
YCR044C	lovastatin
YCR044C	stichloroside
YCR044C	theopalauamide
YCR045C	berberine chloride
YCR046C	aureobasidin a
YCR046C	miconazole
YCR046C	myriocin
YCR046C	stichloroside
YCR048W	miconazole
YCR048W	nystatin
YCR050C	lovastatin
YCR051W	berberine chloride
YCR051W	lovastatin
YCR052W	fluconazole
YCR052W	ketoconazole
YCR052W	miconazole
YCR053W	miconazole
YCR054C	ketoconazole
YCR054C	miconazole
YCR059C	stichloroside
YCR061W	berberine chloride
YCR063W	lovastatin
YCR066W	lovastatin
YCR067C	itraconazole
YCR067C	lovastatin
YCR068W	berberine chloride
YCR068W	lovastatin
YCR069W	amphotericin
YCR069W	fenpropimorph
YCR069W	fluconazole
YCR069W	itraconazole
YCR073W-A	lovastatin
YCR075C	fluconazole
YCR075C	miconazole
YCR076C	lovastatin
YCR076C	miconazole
YCR077C	fluconazole
YCR079W	cerulenin
YCR079W	stichloroside
YCR079W	theopalauamide
YCR082W	lovastatin
YCR083W	theopalauamide
YCR084C	berberine chloride
YCR084C	fenpropimorph
YCR086W	cerulenin
YCR086W	fenpropimorph
YCR087C-A	berberine chloride
YCR088W	fluconazole
YCR088W	lovastatin
YCR091W	cerulenin
YCR092C	fluconazole
YCR093W	atorvastatin
YCR093W	fluconazole
YCR093W	lovastatin
YCR093W	myriocin
YCR094W	amphotericin
YCR094W	fenpropimorph
YCR094W	nystatin
YCR095C	cerulenin
YCR098C	amphotericin
YCR098C	nystatin
YDL001W	berberine chloride
YDL002C	amphotericin
YDL002C	ketoconazole
YDL002C	miconazole
YDL002C	nystatin
YDL005C	fenpropimorph
YDL006W	stichloroside
YDL006W	theopalauamide
YDL010W	nystatin
YDL012C	fluconazole
YDL013W	fenpropimorph
YDL013W	myriocin
YDL015C	fluconazole
YDL020C	clotrimazole
YDL020C	fluconazole
YDL021W	fluconazole
YDL021W	stichloroside
YDL021W	theopalauamide
YDL025C	stichloroside
YDL029W	amphotericin
YDL029W	nystatin
YDL030W	fenpropimorph
YDL035C	myriocin
YDL040C	stichloroside
YDL043C	myriocin
YDL046W	theopalauamide
YDL051W	nystatin
YDL053C	berberine chloride
YDL053C	fluconazole
YDL054C	fluconazole
YDL054C	itraconazole
YDL056W	stichloroside
YDL064W	ketoconazole
YDL065C	fluconazole
YDL065C	miconazole
YDL066W	miconazole
YDL067C	ketoconazole
YDL072C	fenpropimorph
YDL072C	fluconazole
YDL072C	ketoconazole
YDL073W	myriocin
YDL074C	fluconazole
YDL077C	aureobasidin a
YDL078C	ketoconazole
YDL079C	ketoconazole
YDL079C	miconazole
YDL080C	ketoconazole
YDL080C	miconazole
YDL083C	theopalauamide
YDL084W	econazole
YDL084W	fenpropimorph
YDL084W	itraconazole
YDL084W	ketoconazole
YDL084W	miconazole
YDL085W	ketoconazole
YDL085W	miconazole
YDL088C	ketoconazole
YDL089W	harmine
YDL091C	itraconazole
YDL092W	ketoconazole
YDL092W	miconazole
YDL095W	ketoconazole
YDL095W	miconazole
YDL095W	stichloroside
YDL095W	theopalauamide
YDL100C	lovastatin
YDL100C	myriocin
YDL100C	nystatin
YDL100C	theopalauamide
YDL101C	nystatin
YDL102W	fluconazole
YDL106C	fenpropimorph
YDL106C	fluconazole
YDL106C	itraconazole
YDL109C	itraconazole
YDL112W	cerulenin
YDL112W	fenpropimorph
YDL114W	fluconazole
YDL115C	fluconazole
YDL117W	fluconazole
YDL117W	nystatin
YDL117W	stichloroside
YDL118W	fluconazole
YDL119C	clotrimazole
YDL119C	fluconazole
YDL119C	miconazole
YDL120W	fluconazole
YDL120W	itraconazole
YDL120W	miconazole
YDL122W	fluconazole
YDL126C	berberine chloride
YDL126C	fenpropimorph
YDL126C	fluconazole
YDL126C	itraconazole
YDL126C	miconazole
YDL127W	fluconazole
YDL127W	lovastatin
YDL129W	fenpropimorph
YDL129W	fluconazole
YDL129W	harmine
YDL130W	fluconazole
YDL130W-A	fluconazole
YDL131W	fluconazole
YDL132W	fluconazole
YDL133C-A	berberine chloride
YDL133W	lovastatin
YDL133W	nystatin
YDL134C	clotrimazole
YDL134C	ketoconazole
YDL134C	myriocin
YDL134C	stichloroside
YDL134C	theopalauamide
YDL135C	ketoconazole
YDL135C	theopalauamide
YDL136W	ketoconazole
YDL137W	atorvastatin
YDL137W	fenpropimorph
YDL137W	fluconazole
YDL137W	ketoconazole
YDL140C	ketoconazole
YDL141W	amphotericin
YDL141W	fluconazole
YDL141W	ketoconazole
YDL142C	ketoconazole
YDL145C	ketoconazole
YDL146W	clotrimazole
YDL146W	ketoconazole
YDL147W	fluconazole
YDL148C	ketoconazole
YDL150W	amphotericin
YDL153C	fluconazole
YDL153C	ketoconazole
YDL154W	amphotericin
YDL154W	ketoconazole
YDL154W	miconazole
YDL155W	ketoconazole
YDL155W	miconazole
YDL156W	amphotericin
YDL156W	ketoconazole
YDL156W	miconazole
YDL157C	ketoconazole
YDL157C	stichloroside
YDL159W	ketoconazole
YDL160C	ketoconazole
YDL160C	miconazole
YDL161W	ketoconazole
YDL161W	miconazole
YDL161W	stichloroside
YDL164C	fluconazole
YDL164C	ketoconazole
YDL164C	miconazole
YDL165W	clotrimazole
YDL165W	fluconazole
YDL165W	ketoconazole
YDL165W	myriocin
YDL167C	atorvastatin
YDL167C	clotrimazole
YDL167C	fluconazole
YDL167C	ketoconazole
YDL167C	lovastatin
YDL167C	miconazole
YDL167C	myriocin
YDL169C	ketoconazole
YDL169C	miconazole
YDL170W	myriocin
YDL171C	econazole
YDL173W	fenpropimorph
YDL173W	fluconazole
YDL173W	myriocin
YDL175C	fluconazole
YDL176W	stichloroside
YDL176W	theopalauamide
YDL178W	aureobasidin a
YDL178W	econazole
YDL178W	itraconazole
YDL185W	aureobasidin a
YDL185W	clotrimazole
YDL185W	itraconazole
YDL186W	theopalauamide
YDL190C	econazole
YDL190C	fenpropimorph
YDL190C	fluconazole
YDL190C	lovastatin
YDL190C	miconazole
YDL192W	atorvastatin
YDL192W	aureobasidin a
YDL192W	clotrimazole
YDL192W	theopalauamide
YDL198C	econazole
YDL198C	lovastatin
YDL203C	fenpropimorph
YDL203C	myriocin
YDL203C	theopalauamide
YDL205C	atorvastatin
YDL205C	clotrimazole
YDL205C	fluconazole
YDL205C	itraconazole
YDL205C	miconazole
YDL206W	atorvastatin
YDL206W	fluconazole
YDL206W	lovastatin
YDL211C	fenpropimorph
YDL211C	fluconazole
YDL211C	itraconazole
YDL211C	miconazole
YDL214C	itraconazole
YDL214C	theopalauamide
YDL215C	clotrimazole
YDL215C	fluconazole
YDL218W	fluconazole
YDL219W	clotrimazole
YDL224C	cerulenin
YDL225W	fenpropimorph
YDL226C	clotrimazole
YDL226C	econazole
YDL226C	fenpropimorph
YDL226C	itraconazole
YDL226C	miconazole
YDL227C	stichloroside
YDL227C	theopalauamide
YDL229W	stichloroside
YDL229W	theopalauamide
YDL233W	stichloroside
YDL234C	amphotericin
YDL236W	cerulenin
YDL236W	nystatin
YDL237W	resveratrol
YDR003W	miconazole
YDR005C	itraconazole
YDR006C	clotrimazole
YDR006C	fluconazole
YDR006C	itraconazole
YDR007W	clotrimazole
YDR007W	miconazole
YDR013W	myriocin
YDR014W	lovastatin
YDR016C	fluconazole
YDR016C	miconazole
YDR018C	amphotericin
YDR020C	amphotericin
YDR021W	lovastatin
YDR026C	clotrimazole
YDR028C	fluconazole
YDR031W	theopalauamide
YDR035W	amphotericin
YDR035W	clotrimazole
YDR035W	miconazole
YDR044W	fenpropimorph
YDR045C	fenpropimorph
YDR047W	fluconazole
YDR049W	nystatin
YDR050C	fenpropimorph
YDR054C	berberine chloride
YDR056C	fenpropimorph
YDR057W	myriocin
YDR058C	stichloroside
YDR059C	fenpropimorph
YDR060W	fluconazole
YDR062W	myriocin
YDR067C	cerulenin
YDR067C	nystatin
YDR069C	fluconazole
YDR071C	amphotericin
YDR071C	myriocin
YDR071C	stichloroside
YDR071C	theopalauamide
YDR072C	amphotericin
YDR072C	myriocin
YDR073W	fluconazole
YDR074W	stichloroside
YDR075W	fenpropimorph
YDR075W	fluconazole
YDR080W	fluconazole
YDR083W	fenpropimorph
YDR084C	miconazole
YDR086C	amphotericin
YDR088C	fenpropimorph
YDR088C	ketoconazole
YDR093W	fluconazole
YDR096W	fenpropimorph
YDR096W	nystatin
YDR097C	nystatin
YDR098C	nystatin
YDR099W	cerulenin
YDR099W	fluconazole
YDR104C	nystatin
YDR107C	fenpropimorph
YDR108W	nystatin
YDR114C	fenpropimorph
YDR115W	fenpropimorph
YDR118W	gemfibrozil
YDR120C	cerulenin
YDR120C	fluconazole
YDR120C	myriocin
YDR122W	nystatin
YDR123C	cerulenin
YDR124W	fenpropimorph
YDR124W	lovastatin
YDR128W	cerulenin
YDR129C	fluconazole
YDR131C	gemfibrozil
YDR135C	fenpropimorph
YDR137W	amphotericin
YDR143C	cerulenin
YDR143C	fluconazole
YDR144C	amphotericin
YDR145W	amphotericin
YDR145W	fluconazole
YDR147W	cerulenin
YDR147W	nystatin
YDR148C	fluconazole
YDR151C	gemfibrozil
YDR151C	ketoconazole
YDR152W	ketoconazole
YDR155C	nystatin
YDR156W	atorvastatin
YDR156W	fenpropimorph
YDR156W	itraconazole
YDR156W	lovastatin
YDR158W	ketoconazole
YDR159W	ketoconazole
YDR161W	ketoconazole
YDR162C	aureobasidin a
YDR162C	nystatin
YDR163W	ketoconazole
YDR165W	ketoconazole
YDR165W	miconazole
YDR165W	myriocin
YDR167W	atorvastatin
YDR167W	ketoconazole
YDR167W	lovastatin
YDR167W	miconazole
YDR168W	atorvastatin
YDR168W	ketoconazole
YDR168W	miconazole
YDR169C	ketoconazole
YDR169C	miconazole
YDR170C	ketoconazole
YDR172W	ketoconazole
YDR173C	ketoconazole
YDR173C	miconazole
YDR174W	ketoconazole
YDR174W	miconazole
YDR176W	atorvastatin
YDR176W	fenpropimorph
YDR176W	itraconazole
YDR176W	ketoconazole
YDR176W	lovastatin
YDR176W	miconazole
YDR178W	cerulenin
YDR178W	ketoconazole
YDR181C	berberine chloride
YDR184C	resveratrol
YDR186C	cerulenin
YDR186C	lovastatin
YDR186C	theopalauamide
YDR189W	gemfibrozil
YDR195W	gemfibrozil
YDR196C	atorvastatin
YDR201W	gemfibrozil
YDR202C	clotrimazole
YDR202C	fluconazole
YDR202C	myriocin
YDR202C	nystatin
YDR205W	theopalauamide
YDR207C	amphotericin
YDR207C	isoniazid
YDR207C	nystatin
YDR208W	isoniazid
YDR208W	lovastatin
YDR211W	amphotericin
YDR212W	fenpropimorph
YDR212W	itraconazole
YDR213W	atorvastatin
YDR213W	clotrimazole
YDR213W	econazole
YDR213W	fenpropimorph
YDR213W	fluconazole
YDR213W	harmine
YDR213W	lovastatin
YDR213W	miconazole
YDR217C	myriocin
YDR221W	theopalauamide
YDR223W	gemfibrozil
YDR225W	lovastatin
YDR226W	fenpropimorph
YDR228C	amphotericin
YDR232W	resveratrol
YDR233C	lovastatin
YDR235W	clotrimazole
YDR238C	atorvastatin
YDR240C	ketoconazole
YDR243C	isoniazid
YDR246W	clotrimazole
YDR247W	miconazole
YDR247W	myriocin
YDR252W	fenpropimorph
YDR252W	myriocin
YDR253C	fluconazole
YDR253C	nystatin
YDR254W	cerulenin
YDR254W	clotrimazole
YDR254W	fenpropimorph
YDR254W	itraconazole
YDR256C	fenpropimorph
YDR256C	itraconazole
YDR256C	miconazole
YDR257C	fenpropimorph
YDR257C	myriocin
YDR257C	resveratrol
YDR258C	fenpropimorph
YDR259C	fenpropimorph
YDR259C	fluconazole
YDR259C	itraconazole
YDR260C	econazole
YDR260C	fluconazole
YDR261C	atorvastatin
YDR261C	theopalauamide
YDR262W	fenpropimorph
YDR262W	fluconazole
YDR262W	itraconazole
YDR264C	amphotericin
YDR264C	fluconazole
YDR264C	lovastatin
YDR264C	resveratrol
YDR268W	aureobasidin a
YDR270W	fluconazole
YDR270W	miconazole
YDR270W	stichloroside
YDR276C	amphotericin
YDR276C	stichloroside
YDR276C	theopalauamide
YDR279W	myriocin
YDR281C	clotrimazole
YDR282C	fluconazole
YDR284C	isoniazid
YDR286C	miconazole
YDR289C	itraconazole
YDR289C	miconazole
YDR291W	fluconazole
YDR293C	fluconazole
YDR293C	itraconazole
YDR295C	cerulenin
YDR295C	clotrimazole
YDR295C	fluconazole
YDR295C	miconazole
YDR297W	lovastatin
YDR297W	nystatin
YDR297W	theopalauamide
YDR298C	fluconazole
YDR298C	isoniazid
YDR298C	miconazole
YDR299W	isoniazid
YDR300C	atorvastatin
YDR300C	berberine chloride
YDR300C	ketoconazole
YDR300C	lovastatin
YDR301W	berberine chloride
YDR301W	ketoconazole
YDR303C	berberine chloride
YDR303C	ketoconazole
YDR304C	berberine chloride
YDR304C	ketoconazole
YDR305C	ketoconazole
YDR306C	nystatin
YDR307W	gemfibrozil
YDR307W	ketoconazole
YDR308C	berberine chloride
YDR308C	ketoconazole
YDR309C	ketoconazole
YDR310C	aureobasidin a
YDR310C	clotrimazole
YDR310C	fluconazole
YDR310C	itraconazole
YDR310C	ketoconazole
YDR310C	lovastatin
YDR312W	ketoconazole
YDR313C	myriocin
YDR314C	nystatin
YDR316W	itraconazole
YDR318W	aureobasidin a
YDR318W	fluconazole
YDR318W	ketoconazole
YDR320C	aureobasidin a
YDR320C	ketoconazole
YDR320C	miconazole
YDR321W	fluconazole
YDR322W	clotrimazole
YDR322W	fenpropimorph
YDR322W	itraconazole
YDR323C	fluconazole
YDR323C	ketoconazole
YDR323C	miconazole
YDR324C	fenpropimorph
YDR324C	ketoconazole
YDR326C	amphotericin
YDR326C	nystatin
YDR326C	stichloroside
YDR326C	theopalauamide
YDR328C	ketoconazole
YDR329C	cerulenin
YDR329C	ketoconazole
YDR330W	berberine chloride
YDR330W	ketoconazole
YDR331W	fluconazole
YDR332W	fluconazole
YDR332W	ketoconazole
YDR334W	clotrimazole
YDR334W	fluconazole
YDR334W	itraconazole
YDR334W	nystatin
YDR335W	amphotericin
YDR335W	fluconazole
YDR335W	itraconazole
YDR338C	gemfibrozil
YDR345C	miconazole
YDR346C	fenpropimorph
YDR346C	myriocin
YDR346C	theopalauamide
YDR347W	amphotericin
YDR347W	fenpropimorph
YDR347W	itraconazole
YDR348C	fenpropimorph
YDR349C	aureobasidin a
YDR349C	clotrimazole
YDR350C	fenpropimorph
YDR351W	myriocin
YDR351W	stichloroside
YDR353W	gemfibrozil
YDR353W	itraconazole
YDR354W	clotrimazole
YDR354W	fenpropimorph
YDR357C	berberine chloride
YDR357C	itraconazole
YDR357C	nystatin
YDR358W	berberine chloride
YDR358W	fenpropimorph
YDR359C	amphotericin
YDR359C	fenpropimorph
YDR361C	fenpropimorph
YDR361C	fluconazole
YDR361C	lovastatin
YDR364C	fenpropimorph
YDR365C	clotrimazole
YDR365C	fluconazole
YDR370C	amphotericin
YDR370C	theopalauamide
YDR371W	amphotericin
YDR371W	theopalauamide
YDR372C	clotrimazole
YDR372C	fenpropimorph
YDR372C	lovastatin
YDR373W	itraconazole
YDR374C	myriocin
YDR375C	fluconazole
YDR378C	fenpropimorph
YDR378C	ketoconazole
YDR383C	berberine chloride
YDR383C	miconazole
YDR384C	gemfibrozil
YDR384C	nystatin
YDR385W	atorvastatin
YDR385W	clotrimazole
YDR388W	fluconazole
YDR389W	clotrimazole
YDR389W	fluconazole
YDR389W	lovastatin
YDR389W	miconazole
YDR389W	nystatin
YDR390C	ketoconazole
YDR391C	fluconazole
YDR392W	atorvastatin
YDR392W	clotrimazole
YDR392W	fenpropimorph
YDR392W	fluconazole
YDR392W	itraconazole
YDR393W	ketoconazole
YDR394W	ketoconazole
YDR395W	cerulenin
YDR395W	myriocin
YDR400W	fenpropimorph
YDR402C	ketoconazole
YDR402C	theopalauamide
YDR403W	fenpropimorph
YDR403W	fluconazole
YDR403W	ketoconazole
YDR404C	atorvastatin
YDR406W	ketoconazole
YDR407C	fenpropimorph
YDR409W	fenpropimorph
YDR411C	ketoconazole
YDR412W	ketoconazole
YDR414C	fluconazole
YDR414C	itraconazole
YDR414C	ketoconazole
YDR414C	lovastatin
YDR414C	theopalauamide
YDR415C	cerulenin
YDR415C	fluconazole
YDR416W	fenpropimorph
YDR420W	fenpropimorph
YDR420W	fluconazole
YDR423C	cerulenin
YDR423C	fenpropimorph
YDR427W	berberine chloride
YDR432W	clotrimazole
YDR432W	fenpropimorph
YDR432W	itraconazole
YDR435C	clotrimazole
YDR435C	fenpropimorph
YDR435C	itraconazole
YDR436W	itraconazole
YDR436W	stichloroside
YDR436W	theopalauamide
YDR437W	amphotericin
YDR438W	amphotericin
YDR438W	cerulenin
YDR443C	fluconazole
YDR444W	clotrimazole
YDR451C	amphotericin
YDR451C	fluconazole
YDR451C	miconazole
YDR451C	nystatin
YDR458C	fenpropimorph
YDR458C	ketoconazole
YDR459C	berberine chloride
YDR459C	cerulenin
YDR459C	ketoconazole
YDR459C	myriocin
YDR459C	stichloroside
YDR459C	theopalauamide
YDR460W	berberine chloride
YDR460W	ketoconazole
YDR460W	miconazole
YDR461W	clotrimazole
YDR461W	itraconazole
YDR461W	miconazole
YDR461W	myriocin
YDR461W	sulconazole nitrate
YDR462W	berberine chloride
YDR462W	fenpropimorph
YDR462W	fluconazole
YDR462W	ketoconazole
YDR463W	amphotericin
YDR463W	fenpropimorph
YDR463W	itraconazole
YDR464W	berberine chloride
YDR464W	ketoconazole
YDR466W	clotrimazole
YDR466W	fenpropimorph
YDR466W	nystatin
YDR468C	fenpropimorph
YDR468C	itraconazole
YDR468C	ketoconazole
YDR469W	amphotericin
YDR469W	cerulenin
YDR469W	clotrimazole
YDR469W	fluconazole
YDR469W	lovastatin
YDR469W	miconazole
YDR470C	ketoconazole
YDR471W	ketoconazole
YDR473C	ketoconazole
YDR475C	ketoconazole
YDR476C	fluconazole
YDR477W	ketoconazole
YDR479C	fenpropimorph
YDR479C	ketoconazole
YDR480W	fenpropimorph
YDR480W	fluconazole
YDR480W	ketoconazole
YDR483W	stichloroside
YDR483W	theopalauamide
YDR484W	aureobasidin a
YDR484W	fluconazole
YDR485C	fluconazole
YDR485C	nystatin
YDR486C	clotrimazole
YDR486C	miconazole
YDR486C	nystatin
YDR488C	ketoconazole
YDR490C	myriocin
YDR490C	stichloroside
YDR492W	cerulenin
YDR492W	stichloroside
YDR492W	theopalauamide
YDR493W	fluconazole
YDR494W	myriocin
YDR495C	fluconazole
YDR496C	aureobasidin a
YDR497C	amphotericin
YDR497C	clotrimazole
YDR497C	stichloroside
YDR498C	fluconazole
YDR498C	itraconazole
YDR499W	amphotericin
YDR505C	fenpropimorph
YDR505C	itraconazole
YDR505C	nystatin
YDR506C	clotrimazole
YDR506C	tomatine
YDR508C	fluconazole
YDR508C	myriocin
YDR510W	fluconazole
YDR510W	itraconazole
YDR515W	fenpropimorph
YDR515W	stichloroside
YDR517W	fluconazole
YDR522C	itraconazole
YDR522C	stichloroside
YDR522C	theopalauamide
YDR523C	fenpropimorph
YDR524C	fenpropimorph
YDR524C	fluconazole
YDR524C	stichloroside
YDR524C	theopalauamide
YDR525W-A	lovastatin
YDR527W	fluconazole
YDR527W	miconazole
YDR530C	amphotericin
YDR530C	cerulenin
YDR530C	lovastatin
YDR530C	myriocin
YDR531W	atorvastatin
YDR532C	fenpropimorph
YDR534C	clotrimazole
YDR536W	cerulenin
YEL001C	atorvastatin
YEL001C	fluconazole
YEL001C	lovastatin
YEL001C	troglitazone
YEL003W	atorvastatin
YEL003W	myriocin
YEL004W	fenpropimorph
YEL004W	fluconazole
YEL005C	nystatin
YEL006W	myriocin
YEL007W	fluconazole
YEL007W	itraconazole
YEL007W	miconazole
YEL009C	clotrimazole
YEL009C	lovastatin
YEL009C	miconazole
YEL011W	clotrimazole
YEL011W	fluconazole
YEL011W	miconazole
YEL013W	clotrimazole
YEL015W	cerulenin
YEL017C-A	miconazole
YEL017C-A	myriocin
YEL017W	atorvastatin
YEL018W	isoniazid
YEL018W	miconazole
YEL020C	amphotericin
YEL020C	clotrimazole
YEL023C	clotrimazole
YEL026W	atorvastatin
YEL026W	fenpropimorph
YEL026W	itraconazole
YEL026W	miconazole
YEL027W	atorvastatin
YEL027W	clotrimazole
YEL027W	econazole
YEL027W	fenpropimorph
YEL027W	fluconazole
YEL027W	itraconazole
YEL027W	miconazole
YEL029C	fluconazole
YEL031W	fluconazole
YEL034W	fenpropimorph
YEL036C	itraconazole
YEL037C	amphotericin
YEL037C	clotrimazole
YEL037C	fluconazole
YEL037C	itraconazole
YEL037C	lovastatin
YEL037C	miconazole
YEL037C	stichloroside
YEL040W	cerulenin
YEL042W	theopalauamide
YEL046C	atorvastatin
YEL046C	berberine chloride
YEL046C	fluconazole
YEL048C	fenpropimorph
YEL048C	miconazole
YEL049W	berberine chloride
YEL049W	fluconazole
YEL049W	gemfibrozil
YEL051W	fenpropimorph
YEL052W	clotrimazole
YEL052W	fenpropimorph
YEL052W	fluconazole
YEL052W	miconazole
YEL053C	berberine chloride
YEL055C	berberine chloride
YEL056W	cerulenin
YEL057C	cerulenin
YEL057C	fluconazole
YEL058W	fluconazole
YEL060C	fluconazole
YEL061C	fluconazole
YEL062W	isoniazid
YEL062W	nystatin
YEL063C	fenpropimorph
YEL063C	fluconazole
YEL063C	itraconazole
YEL065W	atorvastatin
YEL067C	miconazole
YEL071W	lovastatin
YEL072W	atorvastatin
YEL072W	miconazole
YER001W	gemfibrozil
YER001W	itraconazole
YER002W	clotrimazole
YER002W	fluconazole
YER004W	fluconazole
YER005W	gemfibrozil
YER007W	amphotericin
YER007W	clotrimazole
YER007W	econazole
YER007W	fluconazole
YER007W	itraconazole
YER007W	miconazole
YER008C	econazole
YER008C	fenpropimorph
YER008C	fluconazole
YER008C	itraconazole
YER008C	miconazole
YER009W	itraconazole
YER009W	miconazole
YER011W	cerulenin
YER012W	fenpropimorph
YER014C-A	aureobasidin a
YER014C-A	fenpropimorph
YER014C-A	fluconazole
YER014C-A	itraconazole
YER014C-A	miconazole
YER016W	itraconazole
YER017C	clotrimazole
YER017C	fluconazole
YER017C	itraconazole
YER019C-A	fluconazole
YER019C-A	itraconazole
YER019C-A	miconazole
YER019W	fluconazole
YER019W	itraconazole
YER020W	fluconazole
YER020W	myriocin
YER022W	clotrimazole
YER022W	econazole
YER022W	fenpropimorph
YER022W	fluconazole
YER022W	itraconazole
YER022W	miconazole
YER024W	itraconazole
YER024W	stichloroside
YER027C	itraconazole
YER027C	ketoconazole
YER027C	stichloroside
YER027C	theopalauamide
YER028C	itraconazole
YER030W	itraconazole
YER030W	ketoconazole
YER031C	clotrimazole
YER031C	lovastatin
YER031C	miconazole
YER033C	itraconazole
YER033C	stichloroside
YER033C	theopalauamide
YER035W	itraconazole
YER035W	miconazole
YER036C	miconazole
YER037W	clotrimazole
YER037W	econazole
YER037W	itraconazole
YER037W	miconazole
YER039C	fenpropimorph
YER039C	lovastatin
YER039C	miconazole
YER040W	atorvastatin
YER040W	isoniazid
YER040W	miconazole
YER041W	clotrimazole
YER041W	itraconazole
YER041W	miconazole
YER042W	miconazole
YER044C	miconazole
YER044C-A	gemfibrozil
YER044C-A	miconazole
YER045C	fluconazole
YER045C	miconazole
YER046W	itraconazole
YER048C	amphotericin
YER048C	atorvastatin
YER048C	cerulenin
YER048C	miconazole
YER048C	nystatin
YER051W	fluconazole
YER051W	miconazole
YER051W	stichloroside
YER052C	ketoconazole
YER053C	stichloroside
YER056C	myriocin
YER056C-A	cerulenin
YER056C-A	fluconazole
YER057C	miconazole
YER058W	fluconazole
YER058W	miconazole
YER059W	lovastatin
YER059W	miconazole
YER060W	miconazole
YER060W-A	miconazole
YER061C	fluconazole
YER061C	miconazole
YER062C	clotrimazole
YER062C	fluconazole
YER062C	miconazole
YER063W	cerulenin
YER063W	clotrimazole
YER063W	fenpropimorph
YER063W	itraconazole
YER063W	miconazole
YER064C	stichloroside
YER066W	itraconazole
YER066W	miconazole
YER066W	nystatin
YER067W	lovastatin
YER067W	miconazole
YER067W	theopalauamide
YER068W	atorvastatin
YER068W	fenpropimorph
YER068W	fluconazole
YER069W	itraconazole
YER070W	fenpropimorph
YER072W	clotrimazole
YER072W	fluconazole
YER072W	lovastatin
YER074W	cerulenin
YER075C	stichloroside
YER075C	theopalauamide
YER077C	stichloroside
YER079W	fluconazole
YER080W	fenpropimorph
YER080W	itraconazole
YER081W	fluconazole
YER081W	itraconazole
YER083C	fluconazole
YER083C	itraconazole
YER083C	myriocin
YER085C	itraconazole
YER085C	stichloroside
YER086W	lovastatin
YER086W	myriocin
YER087W	amphotericin
YER087W	clotrimazole
YER088C	itraconazole
YER088C	miconazole
YER088C	stichloroside
YER090W	clotrimazole
YER090W	fenpropimorph
YER091C	clotrimazole
YER091C	fenpropimorph
YER091C	itraconazole
YER091C	miconazole
YER092W	amphotericin
YER092W	fenpropimorph
YER092W	fluconazole
YER092W	itraconazole
YER092W	miconazole
YER093C	amphotericin
YER093C	berberine chloride
YER093C	fluconazole
YER093C	itraconazole
YER093C	miconazole
YER093C	myriocin
YER093C	sulconazole nitrate
YER093C-A	myriocin
YER094C	fenpropimorph
YER095W	amphotericin
YER095W	clotrimazole
YER095W	fenpropimorph
YER098W	stichloroside
YER104W	itraconazole
YER106W	stichloroside
YER109C	atorvastatin
YER109C	fenpropimorph
YER113C	stichloroside
YER113C	theopalauamide
YER115C	stichloroside
YER115C	theopalauamide
YER116C	atorvastatin
YER116C	cerulenin
YER116C	fenpropimorph
YER120W	amphotericin
YER120W	clotrimazole
YER120W	lovastatin
YER120W	nystatin
YER120W	stichloroside
YER120W	theopalauamide
YER123W	cerulenin
YER124C	amphotericin
YER125W	atorvastatin
YER125W	fluconazole
YER125W	lovastatin
YER126C	fluconazole
YER128W	miconazole
YER128W	stichloroside
YER129W	stichloroside
YER129W	theopalauamide
YER130C	myriocin
YER130C	stichloroside
YER133W	clotrimazole
YER133W	fenpropimorph
YER133W	fluconazole
YER136W	fenpropimorph
YER137C	stichloroside
YER139C	myriocin
YER140W	lovastatin
YER142C	fenpropimorph
YER145C	fluconazole
YER148W	fluconazole
YER148W	lovastatin
YER150W	atorvastatin
YER151C	cerulenin
YER151C	fluconazole
YER151C	myriocin
YER153C	atorvastatin
YER155C	fluconazole
YER155C	theopalauamide
YER163C	stichloroside
YER164W	stichloroside
YER164W	theopalauamide
YER165W	resveratrol
YER166W	atorvastatin
YER166W	fluconazole
YER176W	stichloroside
YER177W	amphotericin
YER177W	cerulenin
YER177W	clotrimazole
YER177W	fluconazole
YER177W	lovastatin
YER177W	miconazole
YER177W	myriocin
YER177W	stichloroside
YER180C	stichloroside
YFL002C	fenpropimorph
YFL005W	fenpropimorph
YFL005W	itraconazole
YFL007W	fenpropimorph
YFL007W	ketoconazole
YFL009W	clotrimazole
YFL009W	ketoconazole
YFL010C	ketoconazole
YFL010W-A	fenpropimorph
YFL011W	ketoconazole
YFL013C	amphotericin
YFL013C	berberine chloride
YFL013C	ketoconazole
YFL013C	nystatin
YFL014W	fluconazole
YFL016C	fluconazole
YFL016C	ketoconazole
YFL020C	fluconazole
YFL025C	fenpropimorph
YFL025C	fluconazole
YFL025C	miconazole
YFL025C	stichloroside
YFL025C	theopalauamide
YFL026W	amphotericin
YFL026W	cerulenin
YFL026W	stichloroside
YFL026W	theopalauamide
YFL026W	tomatine
YFL027C	clotrimazole
YFL027C	theopalauamide
YFL031W	lovastatin
YFL033C	lovastatin
YFL034W	atorvastatin
YFL034W	clotrimazole
YFL034W	fenpropimorph
YFL034W	miconazole
YFL037W	itraconazole
YFL039C	fluconazole
YFL040W	clotrimazole
YFL040W	gemfibrozil
YFL040W	itraconazole
YFL040W	nystatin
YFL041W	miconazole
YFL048C	lovastatin
YFL054C	clotrimazole
YFL056C	berberine chloride
YFL060C	berberine chloride
YFR002W	fluconazole
YFR004W	amphotericin
YFR007W	clotrimazole
YFR009W	miconazole
YFR011C	fluconazole
YFR011C	tomatine
YFR013W	clotrimazole
YFR013W	fluconazole
YFR013W	stichloroside
YFR013W	theopalauamide
YFR013W	tomatine
YFR016C	clotrimazole
YFR016C	nystatin
YFR018C	stichloroside
YFR021W	clotrimazole
YFR023W	clotrimazole
YFR026C	miconazole
YFR026C	stichloroside
YFR031C	fluconazole
YFR031C	itraconazole
YFR031C	miconazole
YFR032C	clotrimazole
YFR034C	fenpropimorph
YFR034C	itraconazole
YFR037C	fenpropimorph
YFR037C	fluconazole
YFR037C	resveratrol
YFR039C	ketoconazole
YFR040W	cerulenin
YFR040W	ketoconazole
YFR047C	ketoconazole
YFR048W	berberine chloride
YFR049W	lovastatin
YFR050C	fenpropimorph
YFR052W	ketoconazole
YFR053C	ketoconazole
YFR055W	myriocin
YFR055W	resveratrol
YFR057W	stichloroside
YGL005C	nystatin
YGL008C	myriocin
YGL009C	fenpropimorph
YGL011C	fenpropimorph
YGL012W	amphotericin
YGL012W	berberine chloride
YGL012W	fenpropimorph
YGL012W	fluconazole
YGL012W	lovastatin
YGL013C	clotrimazole
YGL013C	fluconazole
YGL013C	itraconazole
YGL013C	lovastatin
YGL013C	miconazole
YGL013C	myriocin
YGL013C	nystatin
YGL013C	sulconazole nitrate
YGL014W	fluconazole
YGL015C	myriocin
YGL017W	cerulenin
YGL019W	fenpropimorph
YGL019W	miconazole
YGL020C	nystatin
YGL025C	clotrimazole
YGL025C	fluconazole
YGL025C	itraconazole
YGL025C	myriocin
YGL026C	amphotericin
YGL026C	fluconazole
YGL026C	miconazole
YGL027C	nystatin
YGL027C	stichloroside
YGL027C	theopalauamide
YGL033W	fluconazole
YGL033W	stichloroside
YGL033W	theopalauamide
YGL035C	cerulenin
YGL037C	cerulenin
YGL037C	stichloroside
YGL039W	isoniazid
YGL040C	gemfibrozil
YGL043W	cerulenin
YGL043W	lovastatin
YGL043W	myriocin
YGL045W	clotrimazole
YGL045W	fluconazole
YGL045W	isoniazid
YGL045W	lovastatin
YGL045W	miconazole
YGL045W	nystatin
YGL047W	amphotericin
YGL048C	isoniazid
YGL050W	gemfibrozil
YGL053W	fenpropimorph
YGL053W	myriocin
YGL056C	fluconazole
YGL058W	fenpropimorph
YGL060W	stichloroside
YGL060W	theopalauamide
YGL062W	amphotericin
YGL065C	clotrimazole
YGL066W	amphotericin
YGL066W	atorvastatin
YGL066W	lovastatin
YGL067W	fluconazole
YGL076C	clotrimazole
YGL076C	fenpropimorph
YGL079W	isoniazid
YGL082W	amphotericin
YGL082W	clotrimazole
YGL083W	theopalauamide
YGL086W	ketoconazole
YGL087C	fluconazole
YGL087C	ketoconazole
YGL089C	ketoconazole
YGL090W	ketoconazole
YGL091C	ketoconazole
YGL092W	ketoconazole
YGL093W	atorvastatin
YGL094C	cerulenin
YGL094C	fenpropimorph
YGL101W	cerulenin
YGL101W	theopalauamide
YGL107C	ketoconazole
YGL108C	fenpropimorph
YGL108C	myriocin
YGL110C	ketoconazole
YGL111W	ketoconazole
YGL112C	amphotericin
YGL112C	ketoconazole
YGL113W	fluconazole
YGL113W	ketoconazole
YGL114W	ketoconazole
YGL115W	ketoconazole
YGL115W	theopalauamide
YGL116W	amphotericin
YGL116W	atorvastatin
YGL116W	clotrimazole
YGL116W	econazole
YGL116W	fenpropimorph
YGL116W	fluconazole
YGL116W	itraconazole
YGL116W	miconazole
YGL117W	clotrimazole
YGL117W	fenpropimorph
YGL117W	ketoconazole
YGL117W	miconazole
YGL121C	ketoconazole
YGL122C	ketoconazole
YGL124C	ketoconazole
YGL126W	cerulenin
YGL127C	clotrimazole
YGL127C	ketoconazole
YGL133W	amphotericin
YGL133W	lovastatin
YGL137W	atorvastatin
YGL140C	atorvastatin
YGL148W	clotrimazole
YGL148W	miconazole
YGL151W	clotrimazole
YGL151W	fluconazole
YGL151W	lovastatin
YGL153W	cerulenin
YGL161C	miconazole
YGL161C	myriocin
YGL163C	harmine
YGL164C	berberine chloride
YGL166W	miconazole
YGL167C	clotrimazole
YGL167C	fenpropimorph
YGL168W	amphotericin
YGL168W	clotrimazole
YGL168W	fenpropimorph
YGL169W	fluconazole
YGL175C	fenpropimorph
YGL180W	stichloroside
YGL194C	amphotericin
YGL194C	cerulenin
YGL194C	clotrimazole
YGL194C	lovastatin
YGL194C	miconazole
YGL197W	myriocin
YGL198W	itraconazole
YGL198W	miconazole
YGL198W	myriocin
YGL200C	fenpropimorph
YGL203C	clotrimazole
YGL205W	cerulenin
YGL208W	fluconazole
YGL209W	amphotericin
YGL209W	itraconazole
YGL212W	cerulenin
[truncated: 4,559 more rows]
