# Supplementary material for: A Chemogenomic Screen Reveals Novel Snf1p/AMPK Independent Regulators of Acetyl-CoA Carboxylase
Source: PLoS One. 2017 Jan 11;12(1):e0169682. doi: 10.1371/journal.pone.0169682 (PMC5226726; doi:10.1371/journal.pone.0169682)
Supplement: S4 Table — (XLSX) [file pone.0169682.s005.xlsx]

## Sheet: Plan1
List of drugs considered to affect lipid metabolism. These drugs were chosen to construct the Lip-CP network.
DRUG	DESCRIPTION
5,6-dihydroxyflavone	Antiadipogenic agent
Amphotericin	Polyene; ergosterol binding
Atorvastatin	HMG CoA reductase inhibitor
Aureobasidin a	Inositol phosphorylceramide (IPC) synthase inhibitor
Berberine chloride	Stimulates LDL-receptor expression
Cerulenin	Fatty acid synthase inhibitor
Clotrimazole	Lanosterol 14 α-demethylase inhibitor
Econazole	Lanosterol 14 α-demethylase inhibitor
Fenpropimorph	Squalene epoxidase inhibitor
Fluconazole	Lanosterol 14 α-demethylase inhibitor
Gemfibrozil	Activates PPARalpha
Harmine	Affects PPARgamma expression
Isoniazid	Enoyl-acyl carrier protein reductase inhibitor
Itraconazole	Lanosterol 14 α-demethylase inhibitor
Ketoconazole	Lanosterol 14 α-demethylase inhibitor
Lovastatin	HMG CoA reductase inhibitor
Miconazole	Lanosterol 14 α-demethylase inhibitor
Myriocin	Serine palmitoyltransferase inhibitor
Nystatin	Polyene; ergosterol binding
Resveratrol	AMPK activation
Stichloroside	Saponin; ergosterol binding
Sulconazole nitrate	Lanosterol 14 α-demethylase inhibitor
Theopalauamide	Probably a sterol binding compound
Tomatine	Saponin; ergosterol binding
Troglitazone	Activates PPARalpha
