# Supplementary material for: A Chemogenomic Screen Reveals Novel Snf1p/AMPK Independent Regulators of Acetyl-CoA Carboxylase
Source: PLoS One. 2017 Jan 11;12(1):e0169682. doi: 10.1371/journal.pone.0169682 (PMC5226726; doi:10.1371/journal.pone.0169682)
Supplement: S5 Table — Scores represent node degrees and were normalised based on the highest value of a node in each network. These results are visualised as a rank plot in Fig 4. (XLSX) [file pone.0169682.s006.xlsx]

## Sheet: Plan1
List of final confirmed hits and respective degree in both LipCP and CP networks.
Scores were normalized by the highest degree a gene obtained in the network.
SYSTEMATIC	NAME	LipCP net	CP net	Score LipCP net	Score CP net	Quadrant
YOR153W	PDR5	10	44	1	0.69	2
YOR043W	WHI2	8	50	0.8	0.78	2
YER177W	BMH1	8	27	0.8	0.42	4
YJL128C	PBS2	7	29	0.7	0.45	4
YMR071C	TVP18	7	29	0.7	0.45	4
YBR021W	FUR4	6	35	0.6	0.55	2
YBR081C	SPT7	6	17	0.6	0.27	4
YDR176W	NGG1	6	24	0.6	0.38	4
YAL021C	CCR4	5	40	0.5	0.63	1
YFL025C	BST1	5	22	0.5	0.34	3
YOR067C	ALG8	5	25	0.5	0.39	3
YNR051C	BRE5	5	26	0.5	0.41	3
YOL081W	IRA2	5	31	0.5	0.48	3
YDL192W	ARF1	4	39	0.4	0.61	1
YJR073C	OPI3	4	48	0.4	0.75	1
YOR068C	VAM10	4	32	0.4	0.5	3
YOL039W	RPP2A	4	15	0.4	0.23	3
YMR145C	NDE1	4	20	0.4	0.31	3
YLR420W	URA4	4	30	0.4	0.47	3
YLR372W	SUR4	3	36	0.3	0.56	1
YBR098W	MMS4	3	40	0.3	0.63	1
YJL154C	VPS35	3	64	0.3	1.0	1
YDL129W	YDL129W	3	5	0.3	0.08	3
YNL021W	HDA1	3	6	0.3	0.09	3
YBR114W	RAD16	3	7	0.3	0.11	3
YOR019W	YOR019W	3	7	0.3	0.11	3
YCR028C	FEN2	3	11	0.3	0.17	3
YNR047W	FPK1	3	11	0.3	0.17	3
YOL148C	SPT20	3	13	0.3	0.20	3
YIL092W	YIL092W	3	14	0.3	0.22	3
YDL203C	ACK1	3	15	0.3	0.23	3
YLR240W	VPS34	3	15	0.3	0.23	3
YBR112C	CYC8	3	17	0.3	0.27	3
YER151C	UBP3	3	18	0.3	0.28	3
YJR039W	YJR039W	3	23	0.3	0.36	3
YLR148W	PEP3	3	24	0.3	0.38	3
YMR063W	RIM9	3	25	0.3	0.39	3
YDR486C	VPS60	3	26	0.3	0.41	3
YNL064C	YDJ1	3	26	0.3	0.41	3
YBR291C	CTP1	3	27	0.3	0.42	3
YLR414C	PUN1	3	30	0.3	0.47	3
YOR035C	SHE4	3	30	0.3	0.47	3
YJL053W	PEP8	2	53	0.2	0.83	1
YDL127W	PCL2	2	2	0.2	0.03	3
YBR195C	MSI1	2	6	0.2	0.09	3
YMR204C	INP1	2	7	0.2	0.11	3
YPL164C	MLH3	2	8	0.2	0.13	3
YOR012W	YOR012W	2	9	0.2	0.14	3
YOR011W	AUS1	2	10	0.2	0.16	3
YDL013W	SLX5	2	10	0.2	0.16	3
YGR004W	PEX31	2	11	0.2	0.17	3
YER155C	BEM2	2	15	0.2	0.23	3
YBR041W	FAT1	2	15	0.2	0.23	3
YGL161C	YIP5	2	15	0.2	0.23	3
YOL016C	CMK2	2	17	0.2	0.27	3
YOL004W	SIN3	2	24	0.2	0.38	3
YLR055C	SPT8	2	24	0.2	0.38	3
YDR484W	VPS52	2	24	0.2	0.38	3
YOR002W	ALG6	2	30	0.2	0.47	3
YBR095C	RXT2	1	38	0.1	0.59	1
YNL323W	LEM3	1	45	0.1	0.7	1
YBR054W	YRO2	1	2	0.1	0.03	3
YJL078C	PRY3	1	5	0.1	0.08	3
YNL069C	RPL16B	1	5	0.1	0.08	3
YBR258C	SHG1	1	5	0.1	0.08	3
YOR171C	LCB4	1	6	0.1	0.09	3
YBR037C	SCO1	1	7	0.1	0.11	3
YDR074W	TPS2	1	11	0.1	0.17	3
YMR091C	NPL6	1	13	0.1	0.20	3
YPL262W	FUM1	1	15	0.1	0.23	3
YOL110W	SHR5	1	17	0.1	0.27	3
YAL047C	SPC72	1	17	0.1	0.27	3
YKR028W	SAP190	1	18	0.1	0.28	3
YCR034W	FEN1	1	19	0.1	0.30	3
YAL056W	GPB2	1	20	0.1	0.31	3
YDR195W	REF2	1	22	0.1	0.34	3
YDR532C	KRE28	1	23	0.1	0.36	3
YLR056W	ERG3	1	24	0.1	0.38	3
YDL074C	BRE1	1	26	0.1	0.41	3
YDR495C	VPS3	1	27	0.1	0.42	3
YBR058C-A	TSC3	0	0	0	0	3
YBR196C-A	YBR196C-A	0	0	0	0	3
YML056C	IMD4	0	1	0	0.02	3
YOL112W	MSB4	0	2	0	0.03	3
YAL016W	TPD3	0	2	0	0.03	3
YGL104C	VPS73	0	2	0	0.03	3
YMR090W	YMR090W	0	2	0	0.03	3
YER101C	AST2	0	3	0	0.05	3
YLR052W	IES3	0	5	0	0.08	3
YIL042C	PKP1	0	5	0	0.08	3
YIL040W	APQ12	0	6	0	0.09	3
YKL096W-A	CWP2	0	6	0	0.09	3
YDL047W	SIT4	0	7	0	0.11	3
YMR018W	YMR018W	0	7	0	0.11	3
YGL206C	CHC1	0	8	0	0.13	3
YGL038C	OCH1	0	8	0	0.13	3
YJL136C	RPS21B	0	8	0	0.13	3
YOR008C	SLG1	0	9	0	0.14	3
YAL013W	DEP1	0	10	0	0.16	3
YDR294C	DPL1	0	10	0	0.16	3
YMR100W	MUB1	0	10	0	0.16	3
YCR081W	SRB8	0	10	0	0.16	3
YNL136W	EAF7	0	11	0	0.17	3
YPR031W	NTO1	0	11	0	0.17	3
YLR024C	UBR2	0	11	0	0.17	3
YNL097C	PHO23	0	12	0	0.19	3
YDL052C	SLC1	0	12	0	0.19	3
YER161C	SPT2	0	13	0	0.20	3
YGL095C	VPS45	0	13	0	0.20	3
YFR019W	FAB1	0	15	0	0.23	3
YGR167W	CLC1	0	20	0	0.31	3
YML113W	DAT1	0	20	0	0.31	3
YBR077C	SLM4	0	23	0	0.36	3
YPL045W	VPS16	0	25	0	0.39	3
YLR337C	VRP1	0	25	0	0.39	3
YCR009C	RVS161	0	26	0	0.41	3
YHR060W	VMA22	0	28	0	0.44	3
YLR403W*	SFP1	0	8	0	0.13	3
YCR084C*	TUP1	2	40	0.2	0.63	1
YGR063C*	SPT4	3	8	0.3	0.13	3
